# Supplementary material for: LAFITE Reveals the Complexity of Transcript Isoforms in Subcellular Fractions
Source: Adv Sci (Weinh). 2022 Dec 3;10(3):2203480. doi: 10.1002/advs.202203480 (PMC9875686; doi:10.1002/advs.202203480)
Supplement: Supplementary file 2 — Supporting Information [file ADVS-10-2203480-s002.zip]

Archive with 12 entries (11 files):
- File S1/
- File S1/A1__(Z220101-9483)F2-R__A09_2213020627J.ab1
- File S1/A1__(Z220101-9484)F3-F__E09_2213020627J.ab1
- File S1/A1__BGH__E08_2213020627J.ab1
- File S1/A1__T7__A08_2213020627J.ab1
- File S1/AKT1__(Z210901-0320)R__G06_2109001495G.ab1
- File S1/BCL7B__M13R__C09_2104020935J.ab1
- File S1/ERCC1__M13R__E09_2104020937J.ab1
- File S1/MKKS__(Z210301-1233)FM__A10_2103009281G.ab1
- File S1/RAB10__M13R__G09_2104020939J.ab1
- File S1/TGFB1__M13R__B09_2104020934J.ab1
- File S1/TSPAN15__M13R__F09_2104020938J.ab1
