# Supplementary material for: LAFITE Reveals the Complexity of Transcript Isoforms in Subcellular Fractions
Source: Adv Sci (Weinh). 2022 Dec 3;10(3):2203480. doi: 10.1002/advs.202203480 (PMC9875686; doi:10.1002/advs.202203480)
Supplement: Supplementary file 3 — Supporting Information [file ADVS-10-2203480-s001.xlsx]

## Sheet: DE_RI_suppa2_2gene
RI_ID	PSI_adjacent_tumor	PSI_tumor	∆PSI	P_value	FDR	Ensembl_ID	Gene_Symbol
chr3:-:3172646:3172776	0.857411	0.124004	-0.733407	3.64949e-06	0.000146599	ENSG00000113851.15	CRBN
chr3:+:101849917:101852085	0.167451	0.738823	0.571372	2.56904e-12	3.64633e-09	ENSG00000144802.11	NFKBIZ
chr12:+:57232292:57232483	0.857143	0.297886	-0.559256	0.00459906	0.0311796	ENSG00000182199.11	SHMT2
chr3:-:50349490:50349931	0.799233	0.249722	-0.549511	0.000809367	0.00883662	ENSG00000114388.14	NPRL2
chr1:-:109752193:109752686	0.898423	0.34966	-0.548764	2.96339e-06	0.000125609	ENSG00000198758.11	EPS8L3
chr12:+:57232575:57232704	0.368804	0.899214	0.53041	0.000403626	0.00516626	ENSG00000182199.11	SHMT2
chr16:-:89799079:89799172	0.339342	0.85713	0.517789	0.000109254	0.00196842	ENSG00000187741.15	FANCA
chr5:-:179799250:179799954	0.903007	0.401101	-0.501906	4.83499e-06	0.000182189	ENSG00000161013.17	MGAT4B
chr8:-:89980852:89982722	0.893108	0.400288	-0.492819	1.9024e-05	0.000526001	ENSG00000104320.14	NBN
chr1:-:228108084:228108235	0.37473	0.861798	0.487068	2.2845e-09	5.17123e-07	ENSG00000162910.19	MRPL55
chr12:-:6967238:6967676	0.142857	0.613968	0.471111	0.0026607	0.0206952	ENSG00000215021.10	PHB2
chr6:-:43056007:43056081	0.6	0.131421	-0.468579	0.00234738	0.0188825	ENSG00000288564.1	RP1-20C7.7
chr3:-:50349828:50349913	0.084234	0.549371	0.465137	0.000214441	0.00324943	ENSG00000114388.14	NPRL2
chr17:+:78216034:78216664	0.932718	0.467904	-0.464813	1.25764e-12	2.00813e-09	ENSG00000089685.15	BIRC5
chr5:-:172769132:172770161	0.0318398	0.493521	0.461681	9.73862e-07	5.16187e-05	ENSG00000120129.6	DUSP1
chr7:-:87345233:87345305	0.647059	0.186636	-0.460423	0.00148758	0.0134673	ENSG00000182165.18	TP53TG1
chr9:-:35662267:35663322	0.243445	0.694052	0.450607	0.00131425	0.0123352	ENSG00000137135.18	ARHGEF39
chr12:-:46370857:46371178	0.299843	0.748923	0.449079	1.39986e-06	7.03764e-05	ENSG00000134294.14	SLC38A2
chr18:+:24450814:24451361	0.330076	0.755699	0.425623	0.00242092	0.0192757	ENSG00000154059.11	IMPACT
chr1:-:153662556:153664043	0.562111	0.13994	-0.42217	0.0020213	0.016924	ENSG00000143621.17	ILF2
chr11:-:102945749:102947891	0.611842	0.192743	-0.419099	1.61258e-08	2.1914e-06	ENSG00000137745.12	MMP13
chr12:+:49325884:49326668	0.391279	0.805518	0.414239	0.0072722	0.0431	ENSG00000135451.13	TROAP
chr4:-:127920836:127921524	0.617555	0.205479	-0.412076	0.00238569	0.0190587	ENSG00000164073.11	MFSD8
chr1:+:44754845:44755929	0.975456	0.566377	-0.409079	2.8205e-10	1.20097e-07	ENSG00000142945.13	KIF2C
chr5:-:172769794:172770586	0.122788	0.528191	0.405404	9.67554e-07	5.14981e-05	ENSG00000120129.6	DUSP1
chr7:+:76283602:76285615	0.88625	0.490905	-0.395346	6.16875e-08	5.66904e-06	ENSG00000177679.16	SRRM3
chr16:-:2977031:2979648	0.706689	0.314005	-0.392684	1.14199e-08	1.65597e-06	ENSG00000127564.17	PKMYT1
chr2:-:27101461:27101513	0.613047	0.228646	-0.384401	9.56768e-05	0.00178942	ENSG00000138028.16	CGREF1
chr14:-:20460845:20461163	0.668142	0.287538	-0.380604	0.000320497	0.00437568	ENSG00000165782.11	PIP4P1
chr1:-:182385887:182386256	0.510437	0.887461	0.377024	4.05953e-10	1.52519e-07	ENSG00000135821.19	GLUL
chr7:+:75410726:75411408	0.178954	0.555277	0.376323	1.02918e-06	5.43254e-05	ENSG00000178809.11	TRIM73
chr16:-:88657247:88657436	0.280539	0.65511	0.374571	0.00274459	0.0211328	ENSG00000167508.12	MVD
chr11:+:57737668:57738664	0.360667	0.734692	0.374025	0.00143506	0.0131503	ENSG00000288534.1	TMX2-CTNND1
chr11:+:62888218:62888331	0.505183	0.134805	-0.370378	4.85645e-05	0.00106095	ENSG00000168003.18	SLC3A2
chr1:-:197124955:197125046	0.797982	0.428334	-0.369648	6.08856e-11	3.7486e-08	ENSG00000066279.19	ASPM
chr11:-:67797925:67798008	0.391095	0.7561	0.365005	0.00142835	0.0130996	ENSG00000160172.10	FAM86C2P
chr16:+:2037600:2037859	0.190883	0.553634	0.362751	1.7315e-07	1.30107e-05	ENSG00000065054.14	SLC9A3R2
chr1:+:156344708:156346768	0.923494	0.561394	-0.3621	6.38729e-10	2.14714e-07	ENSG00000163467.12	TSACC
chr6:-:4995276:4995951	0.238549	0.596501	0.357952	2.82553e-06	0.000121526	ENSG00000124787.14	RPP40
chr12:-:77025982:77027883	0.958773	0.602452	-0.356322	5.03688e-09	9.29422e-07	ENSG00000165891.16	E2F7
chr10:-:68445083:68446296	0.80521	0.450171	-0.355039	6.16256e-11	3.7486e-08	ENSG00000138346.15	DNA2
chr3:-:58869490:58870162	0.137328	0.490475	0.353147	0.000333339	0.00449164	ENSG00000163689.20	CFAP20DC
chr5:-:91374276:91374922	0.132246	0.482968	0.350722	1.49815e-05	0.000433953	ENSG00000113369.9	ARRDC3
chr19:-:43769560:43769719	0.813384	0.46622	-0.347164	2.88825e-06	0.000123393	ENSG00000104783.14	KCNN4
chr17:-:28328657:28329173	0.849466	0.502847	-0.346619	0.000651187	0.00750069	ENSG00000109083.14	IFT20
chr20:-:2659793:2660263	0.736907	0.391375	-0.345532	0.009373	0.0515733	ENSG00000101365.21	IDH3B
chr5:-:147831548:147831627	0.550789	0.895185	0.344396	0.000218112	0.00328945	ENSG00000164266.11	SPINK1
chr2:+:189665451:189667196	0.0958722	0.438715	0.342843	0.000159192	0.00259046	ENSG00000138381.10	ASNSD1
chr17:-:16831293:16831408	0.339182	0.68156	0.342378	0.0220369	0.0943679	ENSG00000227300.12	KRT16P2
chr7:+:73205458:73206152	0.611178	0.271433	-0.339745	0.00298799	0.0224786	ENSG00000233369.7	GTF2IP4
chr15:-:59678087:59678748	0.727	0.388695	-0.338306	0.000138636	0.00233941	ENSG00000227161.1	AC092755.4
chr2:-:27199952:27200105	0.418973	0.757077	0.338104	0.00887955	0.04964	ENSG00000138074.15	SLC5A6
chr1:-:109758058:109758316	0.627444	0.289449	-0.337994	0.0028977	0.0219675	ENSG00000198758.11	EPS8L3
chr9:+:134156653:134157893	0.626185	0.288502	-0.337682	5.67938e-06	0.000209677	ENSG00000196363.10	WDR5
chr16:-:2974417:2974550	0.59948	0.262739	-0.336741	2.77178e-08	3.24832e-06	ENSG00000127564.17	PKMYT1
chr11:-:95778954:95779078	0.801707	0.465171	-0.336536	0.000443265	0.0055896	ENSG00000077458.13	FAM76B
chr17:+:42562219:42562933	0.14457	0.480357	0.335787	0.000232594	0.00344283	ENSG00000068120.15	COASY
chr2:+:173366432:173367150	0.553192	0.22012	-0.333072	4.37754e-08	4.34361e-06	ENSG00000144354.14	CDCA7
chr6:+:53094841:53095513	0.431716	0.762391	0.330674	1.58179e-06	7.71212e-05	ENSG00000112146.17	FBXO9
chr5:+:140639612:140639739	0.570908	0.243267	-0.327642	0.00545641	0.0351134	ENSG00000113119.13	TMCO6
chr1:-:47299968:47300110	0.183659	0.508817	0.325158	8.32498e-13	1.51919e-09	ENSG00000123473.17	STIL
chr16:+:23688745:23689238	0.481498	0.156725	-0.324773	1.60741e-10	8.21323e-08	ENSG00000166851.15	PLK1
chr1:+:45342107:45342384	0.512117	0.835268	0.32315	0.02232	0.0949438	ENSG00000132773.12	TOE1
chr7:-:29510411:29510503	0.121906	0.44474	0.322834	0.00386888	0.0273953	ENSG00000223813.3	AC007255.8
chr7:+:73205458:73206436	0.478561	0.155803	-0.322758	4.97762e-05	0.00107953	ENSG00000233369.7	GTF2IP4
chr3:-:48631306:48631649	0.303637	0.625286	0.321648	1.82838e-06	8.68243e-05	ENSG00000225697.13	SLC26A6
chr7:+:36423943:36424545	0.106201	0.427602	0.3214	8.85754e-05	0.00167873	ENSG00000011426.11	ANLN
chr8:+:19844485:19845704	0.557772	0.239158	-0.318614	0.00148169	0.0134425	ENSG00000104613.12	INTS10
chr7:+:4789929:4790810	0.915828	0.597607	-0.318221	0.0212112	0.0917859	ENSG00000242802.9	AP5Z1
chr1:-:114780215:114780387	0.305441	0.621914	0.316473	0.00658083	0.0402411	ENSG00000052723.12	SIKE1
chr11:-:3026797:3028713	0.294418	0.609117	0.314699	0.00212466	0.0175439	ENSG00000110619.18	CARS1
chr19:+:35267734:35267824	0.762499	0.449704	-0.312795	1.75843e-05	0.000492592	ENSG00000105699.17	LSR
chr6:-:34539396:34540984	0.854754	0.546833	-0.307921	2.26766e-07	1.65194e-05	ENSG00000124664.11	SPDEF
chr1:+:156344708:156346779	0.934777	0.626972	-0.307805	5.91125e-07	3.43229e-05	ENSG00000163467.12	TSACC
chr2:+:200889652:200891918	0.759896	0.452831	-0.307065	3.10517e-07	2.07672e-05	ENSG00000196290.16	NIF3L1
chr19:-:1789727:1789890	0.653422	0.346907	-0.306515	0.00572832	0.0362964	ENSG00000130270.16	ATP8B3
chr11:+:380202:380292	0.406466	0.100163	-0.306302	0.00100392	0.0102839	ENSG00000182272.12	B4GALNT4
chrX:-:123614189:123620907	0.143518	0.449744	0.306227	0.0150822	0.0728394	ENSG00000125676.20	THOC2
chr16:-:8915344:8916502	0.729787	0.424253	-0.305534	4.45914e-06	0.000170033	ENSG00000187555.16	USP7
chr19:+:15831356:15834502	0.85991	0.554822	-0.305088	7.21435e-05	0.00143229	ENSG00000214049.8	UCA1
chr19:-:6440322:6441979	0.466398	0.767779	0.301381	0.00816407	0.0467868	ENSG00000125648.15	SLC25A23
chr2:+:173363895:173364795	0.547031	0.246099	-0.300931	1.71133e-07	1.29352e-05	ENSG00000144354.14	CDCA7
chr8:+:66874456:66874527	0.0941574	0.394553	0.300395	0.000915873	0.00959788	ENSG00000178460.18	MCMDC2
chr10:+:73911925:73912215	0.616511	0.916038	0.299527	0.0133177	0.0665064	ENSG00000122861.16	PLAU
chr2:+:206160710:206160887	0.748147	0.449062	-0.299085	0.00191386	0.0162335	ENSG00000114942.14	EEF1B2
chr6:-:43055618:43056081	0.434976	0.136364	-0.298612	0.00606971	0.0378857	ENSG00000288564.1	RP1-20C7.7
chr3:-:49016060:49016158	0.142079	0.440561	0.298482	0.00506018	0.0333878	ENSG00000178149.17	DALRD3
chr8:-:86474953:86477294	0.0756921	0.373099	0.297407	0.000156447	0.00255231	ENSG00000176623.12	RMDN1
chr2:+:100988276:100990394	0.855622	0.560197	-0.295426	8.72922e-06	0.000294667	ENSG00000170485.17	NPAS2
chr1:-:202333555:202335646	0.785424	0.490958	-0.294466	0.000134252	0.00227144	ENSG00000077152.11	UBE2T
chr1:+:1054551:1055377	0.544146	0.250797	-0.293349	6.82552e-05	0.00137938	ENSG00000188157.15	AGRN
chr11:-:66368671:66369369	0.159041	0.446094	0.287053	2.54745e-14	8.13529e-11	ENSG00000174669.12	SLC29A2
chr1:+:75789356:75791285	0.846058	0.562439	-0.283619	0.0198486	0.0876459	ENSG00000117054.15	ACADM
chr17:-:28578292:28578672	0.488482	0.771414	0.282931	0.00755283	0.0443381	ENSG00000258472.9	RP11-192H23.4
chr12:+:122591453:122594276	0.684946	0.40261	-0.282336	1.99534e-08	2.52361e-06	ENSG00000184445.12	KNTC1
chr2:+:177216592:177216676	0.559112	0.277321	-0.281791	0.0131837	0.0661104	ENSG00000170144.21	HNRNPA3
chr19:-:12676142:12677108	0.419508	0.70125	0.281742	0.00101261	0.0103042	ENSG00000285589.1	CTD-2192J16.27
chr11:-:129888487:129888594	0.551604	0.833175	0.281571	0.0193469	0.0861707	ENSG00000170322.15	NFRKB
chr1:-:151369506:151369713	0.562778	0.843564	0.280786	1.3949e-07	1.09551e-05	ENSG00000143416.21	SELENBP1
chr3:-:50347901:50348317	0.621285	0.901676	0.280391	0.000268625	0.00384257	ENSG00000114388.14	NPRL2
chr12:+:49329991:49330145	0.21252	0.49082	0.278301	0.00204144	0.0170264	ENSG00000135451.13	TROAP
chr12:+:49329454:49329857	0.615081	0.337448	-0.277633	1.28766e-05	0.000388822	ENSG00000135451.13	TROAP
chr6:-:140898290:140898381	0.777568	0.500554	-0.277014	0.00293693	0.0221204	ENSG00000234147.2	RP11-515I12.1
chr2:-:219210849:219210934	0.766653	0.489773	-0.27688	4.14045e-05	0.000954695	ENSG00000115657.14	ABCB6
chr16:-:89197409:89198122	0.374569	0.650889	0.27632	8.31737e-10	2.52967e-07	ENSG00000259803.8	SLC22A31
chr19:+:35546585:35547119	0.685192	0.408923	-0.276268	0.0121632	0.0623238	ENSG00000105677.12	TMEM147
chr9:+:129580319:129580479	0.0663524	0.341511	0.275159	7.9543e-09	1.30267e-06	ENSG00000227619.3	RP11-492E3.2
chr8:+:120456670:120459215	0.738633	0.463621	-0.275012	7.4345e-08	6.33122e-06	ENSG00000172167.8	MTBP
chr11:+:67489455:67490038	0.308754	0.583611	0.274857	8.44978e-05	0.00161213	ENSG00000110711.11	AIP
chr14:-:24267776:24268110	0.518874	0.792773	0.273898	0.00481432	0.0321898	ENSG00000100949.15	RABGGTA
chr3:-:50349494:50349931	0.444414	0.171723	-0.272691	0.00630904	0.0391222	ENSG00000114388.14	NPRL2
chr8:-:123347406:123348187	0.637403	0.365037	-0.272366	0.00202176	0.016924	ENSG00000156802.13	ATAD2
chr3:+:9384335:9384524	0.769925	0.500727	-0.269199	0.000290469	0.00407294	ENSG00000134077.16	THUMPD3
chr2:-:3533190:3534113	0.392094	0.66002	0.267926	0.000562287	0.00668153	ENSG00000242282.6	AC108488.4
chr17:-:75904719:75904809	0.387432	0.120151	-0.267281	1.08913e-05	0.000344849	ENSG00000204316.13	MRPL38
chr1:+:46273465:46274138	0.32512	0.59216	0.26704	0.000343928	0.00461001	ENSG00000085999.13	RAD54L
chr19:+:58548592:58548740	0.635836	0.371931	-0.263905	0.00238094	0.0190327	ENSG00000130726.12	TRIM28
chr17:-:49705896:49706134	0.844357	0.582302	-0.262054	0.00980793	0.0533816	ENSG00000121073.15	SLC35B1
chr2:-:99170652:99171343	0.0587779	0.320315	0.261537	0.0171452	0.0790947	ENSG00000158411.11	MITD1
chr12:-:6462969:6464890	0.414306	0.674795	0.260489	0.00164799	0.0144983	ENSG00000139190.17	VAMP1
chr16:-:28592443:28593252	0.142238	0.4027	0.260462	7.18634e-09	1.22398e-06	ENSG00000288656.1	RP11-666O2.7
chr12:+:53503808:53504397	0.447992	0.708425	0.260432	8.1393e-07	4.48153e-05	ENSG00000139546.11	TARBP2
chr13:+:77567748:77569371	0.772623	0.512731	-0.259892	0.00115124	0.0112662	ENSG00000136155.17	SCEL
chr14:+:104689245:104689623	0.442093	0.182539	-0.259554	0.00214399	0.0176334	ENSG00000203485.14	INF2
chrX:-:129447301:129448333	0.58524	0.844332	0.259092	9.02679e-06	0.000301066	ENSG00000102038.16	SMARCA1
chr3:-:49684955:49685262	0.424328	0.681958	0.25763	0.0190946	0.0852427	ENSG00000173531.15	MST1
chr12:-:46364702:46365107	0.636115	0.378646	-0.257469	0.00288021	0.0218739	ENSG00000134294.14	SLC38A2
chr11:+:64287946:64288065	0.999983	0.74282	-0.257163	0.00924745	0.0510709	ENSG00000173264.15	GPR137
chr5:+:159925596:159925965	0.233939	0.490017	0.256078	3.45179e-05	0.000823269	ENSG00000170214.5	ADRA1B
chr19:-:49446423:49446551	0.830062	0.574224	-0.255837	0.0164035	0.0768666	ENSG00000104872.11	PIH1D1
chr13:-:102769541:102773682	0.787027	0.531429	-0.255598	0.000160321	0.00260552	ENSG00000151287.17	TEX30
chr16:+:30188576:30188860	0.860542	0.6055	-0.255042	1.19166e-08	1.67278e-06	ENSG00000102879.16	CORO1A
chr17:-:35444701:35447268	0.197681	0.452613	0.254931	1.63186e-05	0.000463232	ENSG00000154760.14	SLFN13
chr7:-:30020304:30022665	0.715305	0.463645	-0.251659	7.32955e-05	0.0014471	ENSG00000106080.11	FKBP14
chr12:+:53468281:53468780	0.648222	0.396692	-0.25153	0.0190985	0.0852427	ENSG00000257379.1	RP11-793H13.8
chr12:+:122602740:122602829	0.50167	0.250538	-0.251131	3.11165e-11	2.20823e-08	ENSG00000184445.12	KNTC1
chr6:+:33276066:33276176	0.394396	0.144297	-0.250099	1.64352e-09	4.28456e-07	ENSG00000231500.7	RPS18
chr17:-:45169876:45170187	0.428571	0.67818	0.249609	0.0111338	0.0586246	ENSG00000267288.2	RP13-890H12.2
chr14:+:21102120:21102633	0.213227	0.460871	0.247644	0.00228543	0.0185242	ENSG00000232070.9	TMEM253
chr19:-:18437988:18438093	0.107372	0.354518	0.247147	0.0111484	0.0586771	ENSG00000105655.19	ISYNA1
chr4:+:78595437:78597319	0.194241	0.441294	0.247052	0.00186685	0.01593	ENSG00000138772.13	ANXA3
chr16:-:635340:635612	0.413327	0.66031	0.246983	0.000438101	0.00552995	ENSG00000130731.16	METTL26
chr3:+:101857459:101859318	0.223506	0.468465	0.244959	2.83696e-07	1.93793e-05	ENSG00000144802.11	NFKBIZ
chr11:+:68050664:68050741	0.513527	0.269091	-0.244437	0.0153113	0.0736331	ENSG00000110719.10	TCIRG1
chr1:-:32895743:32898126	0.492165	0.735528	0.243363	0.00985357	0.0536071	ENSG00000121900.19	TMEM54
chr5:-:179614777:179615546	0.871661	0.628872	-0.242789	0.0241633	0.0999875	ENSG00000169045.17	HNRNPH1
chr2:+:238164183:238164270	0.260721	0.0184969	-0.242224	0.017353	0.0795931	ENSG00000178752.16	ERFE
chr12:+:118016892:118019072	0.18903	0.430183	0.241153	1.59285e-05	0.00045479	ENSG00000111445.14	RFC5
chr8:+:144084330:144084455	0.230075	0.471141	0.241066	0.00677912	0.040955	ENSG00000197858.11	GPAA1
chr14:+:21487602:21488590	0.33517	0.57568	0.24051	0.00121684	0.011696	ENSG00000092203.15	TOX4
chr3:-:48600567:48600680	0.397435	0.158337	-0.239098	0.0192702	0.0858588	ENSG00000010256.11	UQCRC1
chr22:+:22307245:22307533	0.617872	0.379594	-0.238278	1.05812e-06	5.5214e-05	ENSG00000286129.1	CH17-264L24.2
chr12:+:57231000:57231481	0.619681	0.857847	0.238167	0.00180079	0.0155428	ENSG00000182199.11	SHMT2
chr5:-:146144537:146144663	0.287736	0.525384	0.237648	0.000601819	0.00703351	ENSG00000133706.19	LARS1
chr1:-:151293033:151293400	0.311659	0.549189	0.23753	1.11489e-05	0.000349916	ENSG00000143393.17	PI4KB
chr19:+:1242609:1244097	0.941947	0.706802	-0.235145	0.000830185	0.00899473	ENSG00000099624.8	ATP5F1D
chr13:+:37003007:37003495	0.470313	0.705227	0.234914	0.00155427	0.0138744	ENSG00000120699.13	EXOSC8
chr3:-:119435935:119436791	0.86179	0.626993	-0.234798	8.30684e-07	4.54748e-05	ENSG00000176142.13	TMEM39A
chr11:+:93793864:93793951	0.533604	0.298869	-0.234736	3.18804e-14	8.14481e-11	ENSG00000284057.1	RP11-606E8.2
chr6:+:26448448:26448728	0.279377	0.514004	0.234626	7.51659e-07	4.19288e-05	ENSG00000111801.16	BTN3A3
chr11:+:66845036:66845166	0.339423	0.573735	0.234312	0.00116445	0.0113374	ENSG00000173715.18	C11orf80
chr9:+:35658727:35660401	0.518663	0.752607	0.233944	1.48161e-05	0.000432102	ENSG00000159884.12	CCDC107
chrX:+:134425330:134425661	0.755008	0.521533	-0.233475	9.69377e-06	0.000316782	ENSG00000156531.17	PHF6
chr12:+:57489345:57489455	0.692408	0.459362	-0.233046	0.0211534	0.091598	ENSG00000166986.15	MARS1
chr12:-:120464122:120465756	0.865632	0.63298	-0.232652	0.000154472	0.00252654	ENSG00000111786.9	SRSF9
chr8:-:63023939:63024080	0.0667529	0.299108	0.232355	0.0222541	0.0947581	ENSG00000137563.13	GGH
chr5:+:55160396:55160994	0.636753	0.4044	-0.232353	0.00189441	0.0161217	ENSG00000164294.14	GPX8
chr5:-:87394484:87395044	0.0971803	0.327884	0.230703	0.000414769	0.00527004	ENSG00000134480.16	CCNH
chr2:+:74459098:74459643	0.206331	0.43585	0.22952	0.0116101	0.0603366	ENSG00000274049.4	INO80B-WBP1
chr12:-:6462842:6464890	0.313108	0.542062	0.228954	0.00138825	0.012869	ENSG00000139190.17	VAMP1
chr6:-:53514532:53516109	0.596607	0.367724	-0.228883	0.00782029	0.0453045	ENSG00000001084.13	GCLC
chr19:+:35266532:35266836	0.85029	0.622767	-0.227522	0.00161214	0.0142713	ENSG00000105699.17	LSR
chrX:+:154774705:154775195	0.0561258	0.283342	0.227217	0.0181277	0.0821436	ENSG00000130826.18	DKC1
chrX:-:135865973:135867893	0.492662	0.265488	-0.227175	1.01472e-05	0.000327326	ENSG00000270946.6	CT45A9
chr22:-:37469312:37469942	0.371059	0.598098	0.22704	0.000326693	0.00443483	ENSG00000100060.18	MFNG
chr19:-:48638293:48638888	0.164994	0.391388	0.226394	0.00177882	0.0154261	ENSG00000063180.9	CA11
chr19:+:15680519:15682389	0.155025	0.381318	0.226293	0.00112369	0.0110565	ENSG00000186204.15	CYP4F12
chr1:+:32231019:32231260	0.893406	0.667889	-0.225517	0.000895518	0.00948536	ENSG00000084623.12	EIF3I
chr7:+:4789929:4790673	0.976982	0.752505	-0.224477	0.00353981	0.0255415	ENSG00000242802.9	AP5Z1
chr9:-:128635175:128635658	0.646602	0.422218	-0.224385	0.000100355	0.00186057	ENSG00000119333.12	DYNC2I2
chrX:-:16852782:16853682	0.848774	0.624716	-0.224058	0.00533978	0.0346598	ENSG00000102054.18	RBBP7
chr13:+:77567748:77568295	0.268962	0.492708	0.223746	0.00125579	0.0119205	ENSG00000136155.17	SCEL
chr19:+:36099617:36100748	0.833371	0.609928	-0.223443	1.77033e-05	0.000494841	ENSG00000075702.19	WDR62
chr1:+:2558468:2558881	0.380452	0.603523	0.223072	2.13421e-10	9.73657e-08	ENSG00000157873.18	TNFRSF14
chr19:-:11381313:11381692	0.441526	0.664226	0.2227	1.71806e-08	2.31015e-06	ENSG00000187266.14	EPOR
chr17:+:39660273:39660431	0.361822	0.583556	0.221734	2.61191e-06	0.0001131	ENSG00000131748.16	STARD3
chr16:+:31474757:31476012	0.487346	0.708956	0.22161	0.000113378	0.00202019	ENSG00000140682.19	TGFB1I1
chrX:-:16852628:16852749	0.568108	0.789594	0.221486	0.000238011	0.00350271	ENSG00000102054.18	RBBP7
chr19:+:52374394:52374484	0.2444	0.465138	0.220739	0.00104044	0.0104892	ENSG00000221923.9	ZNF880
chr14:-:24139454:24139545	0.597359	0.376877	-0.220481	0.00089725	0.00949584	ENSG00000100908.14	EMC9
chr17:+:28360576:28360735	0.185229	0.405289	0.22006	0.00147936	0.0134405	ENSG00000244045.13	TMEM199
chr19:-:1783270:1784819	0.208396	0.428364	0.219968	0.00502209	0.0332197	ENSG00000130270.16	ATP8B3
chr1:+:161168127:161168413	0.313446	0.533384	0.219937	0.000451634	0.0056616	ENSG00000143224.18	PPOX
chr19:-:49447417:49447827	0.813293	0.593355	-0.219937	0.016719	0.0777745	ENSG00000104872.11	PIH1D1
chr1:-:160279634:160279801	0.341854	0.561738	0.219884	0.000391141	0.00503921	ENSG00000258465.8	RP11-574F21.3
chr19:+:5914740:5914940	0.738789	0.518977	-0.219812	9.8152e-05	0.00182696	ENSG00000267314.1	AC104532.2
chr17:-:17817136:17817256	0.534967	0.315893	-0.219074	0.00117977	0.0114691	ENSG00000072310.18	SREBF1
chr17:+:16316712:16317775	0.656572	0.437538	-0.219033	1.98918e-05	0.000540635	ENSG00000108474.17	PIGL
chr17:-:64502069:64502162	0.0887795	0.307082	0.218303	0.00891606	0.0497788	ENSG00000108654.16	DDX5
chr7:+:21561170:21570069	0.950762	0.732751	-0.218011	0.000205359	0.00313787	ENSG00000105877.18	DNAH11
chr11:+:33026049:33027686	0.973638	0.755687	-0.217951	0.000110284	0.00198036	ENSG00000121690.11	DEPDC7
chr19:+:35266532:35266839	0.917685	0.70019	-0.217495	0.00834552	0.0474436	ENSG00000105699.17	LSR
chr2:-:61525333:61526420	0.368283	0.151198	-0.217086	0.00794457	0.0458374	ENSG00000082898.19	XPO1
chr21:-:46228599:46228685	0.608907	0.391958	-0.216949	0.0153965	0.0737437	ENSG00000160285.15	LSS
chr8:-:102836541:102838744	0.505566	0.288857	-0.216709	5.0786e-06	0.000189137	ENSG00000155096.15	AZIN1
chr11:+:13711808:13711928	0.0564665	0.272616	0.21615	3.28303e-10	1.35282e-07	ENSG00000197601.13	FAR1
chr6:-:170583623:170584299	0.685685	0.90178	0.216095	0.00196167	0.0165293	ENSG00000071994.11	PDCD2
chr20:-:440389:441588	0.160559	0.376586	0.216027	0.000616889	0.0071697	ENSG00000125875.15	TBC1D20
chr15:-:64822391:64822478	0.0344828	0.249891	0.215408	6.44993e-05	0.00132249	ENSG00000140451.13	PIF1
chr17:-:47838002:47838336	0.42671	0.642058	0.215347	0.00139615	0.0129235	ENSG00000141295.14	SCRN2
chr4:+:15599706:15601237	0.165143	0.38039	0.215247	3.57107e-07	2.32759e-05	ENSG00000048342.18	CC2D2A
chr7:+:33002917:33005175	0.338203	0.553423	0.215219	0.0207129	0.090026	ENSG00000122642.11	FKBP9
chr19:+:1428995:1430222	0.45196	0.236986	-0.214974	0.0162576	0.0764354	ENSG00000071626.17	DAZAP1
chr15:+:74620225:74622494	0.462704	0.677609	0.214905	2.00374e-05	0.000541136	ENSG00000179335.20	CLK3
chr2:+:189667596:189667764	0.825275	0.611116	-0.214159	0.00188059	0.0160151	ENSG00000138381.10	ASNSD1
chr18:-:50269818:50272677	0.759181	0.545214	-0.213966	0.00309538	0.0230421	ENSG00000141644.18	MBD1
chr10:+:101062115:101062542	0.131083	0.344816	0.213733	3.05486e-05	0.000754793	ENSG00000107821.15	KAZALD1
chr19:+:49887834:49888157	0.502724	0.71623	0.213507	3.20248e-09	6.4934e-07	ENSG00000104946.13	TBC1D17
chr9:+:136992700:136993053	0.603895	0.817272	0.213378	3.2926e-07	2.17926e-05	ENSG00000148362.11	PAXX
chr7:+:44058480:44058878	0.0582342	0.271375	0.213141	0.00970892	0.0530234	ENSG00000136279.21	DBNL
chr1:+:43972070:43972158	0.349476	0.562117	0.212641	0.00678446	0.040955	ENSG00000132768.14	DPH2
chr6:-:99402710:99403829	0.437592	0.650146	0.212553	2.20812e-05	0.000579333	ENSG00000132424.17	PNISR
chr19:-:13115768:13115997	0.488599	0.700893	0.212294	0.0144099	0.0704776	ENSG00000104907.13	TRMT1
chr4:+:185399028:185399570	0.209754	0.421462	0.211708	2.10919e-06	9.60625e-05	ENSG00000186352.9	ANKRD37
chr19:-:11345415:11346127	0.802611	0.591575	-0.211036	0.00427352	0.0294762	ENSG00000105514.8	RAB3D
chr19:-:287851:288020	0.670482	0.881399	0.210917	0.0164397	0.0768952	ENSG00000141934.10	PLPP2
chr11:+:93729530:93729611	0.840754	0.629943	-0.210811	3.11165e-11	2.20823e-08	ENSG00000166004.15	CEP295
chr19:-:49447908:49449475	0.739334	0.529772	-0.209563	0.00461097	0.0312304	ENSG00000104872.11	PIH1D1
chr10:+:99754634:99755625	0.459141	0.668141	0.209	0.000457969	0.00572417	ENSG00000119929.13	CUTC
chr12:-:52900683:52901864	0.131846	0.340768	0.208922	6.55645e-08	5.89803e-06	ENSG00000170421.12	KRT8
chr5:-:133224216:133225150	0.0425852	0.251496	0.20891	0.00530309	0.0345974	ENSG00000053108.17	FSTL4
chr8:+:22619355:22619638	0.682702	0.473974	-0.208727	2.14709e-06	9.69148e-05	ENSG00000158941.16	CCAR2
chr18:-:224994:225089	0.427308	0.635279	0.207971	0.00667573	0.0405111	ENSG00000079134.12	THOC1
chr8:-:144512561:144512642	0.967742	0.759812	-0.207929	6.80969e-08	6.0423e-06	ENSG00000160957.14	RECQL4
chr3:-:49809159:49809542	0.367878	0.5757	0.207822	5.0267e-07	3.0723e-05	ENSG00000182179.13	UBA7
chr9:+:34647961:34648115	0.17594	0.383208	0.207268	0.00497297	0.0329999	ENSG00000213930.12	GALT
chr7:+:116250496:116251760	0.0582233	0.265098	0.206875	0.00122342	0.0117415	ENSG00000135269.18	TES
chr14:-:103522177:103522301	0.96703	0.76085	-0.20618	0.0104866	0.0561833	ENSG00000166165.13	CKB
chr9:-:33443458:33443766	0.425908	0.632042	0.206134	0.0100457	0.0543513	ENSG00000165272.16	AQP3
chr8:-:144512771:144512847	0.447222	0.241201	-0.206022	0.000310422	0.00430079	ENSG00000160957.14	RECQL4
chr1:+:6448802:6448893	0.385459	0.591162	0.205703	0.00153847	0.0137718	ENSG00000187017.17	ESPN
chr10:-:31808751:31808994	0.56034	0.765976	0.205636	0.0205221	0.0894789	ENSG00000165322.18	ARHGAP12
chr18:-:12699165:12699830	0.62879	0.423234	-0.205556	0.0228438	0.0962743	ENSG00000101624.11	CEP76
chr10:+:68337333:68338503	0.500463	0.295303	-0.20516	0.00382231	0.0271256	ENSG00000096746.18	HNRNPH3
chr13:-:23891511:23892026	0.921647	0.717354	-0.204293	0.000115508	0.00204363	ENSG00000205863.11	C1QTNF9B
chr1:-:156743878:156744163	0.593097	0.3895	-0.203598	0.00257277	0.0201623	ENSG00000143321.19	HDGF
chr21:+:33569087:33569224	0.169799	0.373311	0.203512	5.93101e-05	0.00124405	ENSG00000159140.21	SON
chrY:+:12914649:12914884	0.595644	0.798968	0.203324	0.0109307	0.0579045	ENSG00000067048.17	DDX3Y
chr9:+:34647258:34648115	0.340504	0.543144	0.202639	0.022444	0.0953442	ENSG00000213930.12	GALT
chr10:+:22319018:22319939	0.883576	0.681138	-0.202438	0.00506922	0.0334302	ENSG00000148444.16	COMMD3
chr4:-:82355001:82355304	0.912563	0.710386	-0.202177	0.00307973	0.022939	ENSG00000138668.19	HNRNPD
chr19:+:4310596:4311842	0.956428	0.75442	-0.202009	0.00130129	0.0122315	ENSG00000105255.11	FSD1
chr6:+:10702639:10703405	0.621562	0.419805	-0.201757	0.00122895	0.0117783	ENSG00000111845.5	PAK1IP1
chr1:-:202333555:202335642	0.875376	0.674564	-0.200812	0.000819998	0.00893202	ENSG00000077152.11	UBE2T
chr20:+:59841535:59845189	0.0410756	0.24177	0.200694	1.1454e-08	1.65597e-06	ENSG00000087495.17	PHACTR3
