# Supplementary material for: LAFITE Reveals the Complexity of Transcript Isoforms in Subcellular Fractions
Source: Adv Sci (Weinh). 2022 Dec 3;10(3):2203480. doi: 10.1002/advs.202203480 (PMC9875686; doi:10.1002/advs.202203480)
Supplement: Supplementary file 4 — Supporting Information [file ADVS-10-2203480-s003.xlsx]

## Sheet: Primer for mycoplasma
Forward Primer	Reverse Primer
GTGGGGAGCAAAYAGGATTAGA	GGCATGATGATTTGACGTCRT

## Sheet: Primers for subcellular markers
Gene	Class	Forward Primer	Reverse Primer
H19	Cytoplasmic marker	CTTCCTGAACACCTTAGGC	CCATTTCTTTCATGTTGTGGG
RPS14	Cytoplasmic marker	TCTGGCAAGGAAACCATC	GTGATACCCAGCTCCTTG
NEAT1	Nuclear marrker	GAGATTAGATGGGCTCTTCTG	GTAGTAAAGGCACGATTTACAT
MALAT1-1	Nuclear marrker	GCAACTTCTCTGCCACAT	CAGGCTATTACCTTGAAACC

## Sheet: Primers for LNLAI
Gene	Isoform	Primer set	Forward Primer	Reverse Primer	ABI File Name
AKT1	AKT1-N1	F1 + R1	GGACGAAAAGTTAGGCTGTGG	CTCAGGAGTCTCCACATGGAAG
		F2 + R2	GGTTGGAGAAAGACTCGCCG	CCACAGCCTAACTTTTCGTCC	AKT1__(Z210901-0320)R__G06_2109001495G.ab1
BCL7B	BCL7B-N1	F + R1	AGTGCGGAAATGAAAGAAAAGTCAA	GTCAGACACGGAACTCTGGT	BCL7B__M13R__C09_2104020935J.ab1
		F + R2	AGTGCGGAAATGAAAGAAAAGTCAA	CTCATGTGTGCAGGCTCTTGA
ERCC1	ERCC1-N1	F1 + R	CCTTCCCACTGTGGACACCT	GGATCTTTCTGCCGAGGGCT	ERCC1__M13R__E09_2104020937J.ab1
ERCC1	ERCC1-N1	F2 + R	CTCCAGATGGACCCTGGGA	GGATCTTTCTGCCGAGGGCT
RAB10	RAB10-N1	F1 + R	TCCACCATAGGAGCAAAACTGA	TCTTCAGTCTACATGACATCCCTG	RAB10__M13R__G09_2104020939J.ab1
RAB10	RAB10-N1	F2 + R	CCTCAAAGCTGTTCGTAGGTC	TCTTCAGTCTACATGACATCCCTG
TGFB1	TGFB1-N1	F + R1	AGTACAGCAAGGGTCTCGCTT	CTGAGGCAGGAGGATCACTTG	TGFB1__M13R__B09_2104020934J.ab1
TGFB1	TGFB1-N1	F + R2	AGTACAGCAAGGGTCTCGCTT	TCTCATGCCAGCCAGAGAC
TSPAN15	TSPAN15-N1	F1 + R1	TCAGAAAAAGGGCCCCTTCC	CTGCAGTCGTGGTACTGATTCT	TSPAN15__M13R__F09_2104020938J.ab1
TSPAN15	TSPAN15-N1	F2 + R2	TGTCTGTGGGCATCTATGCAG	GGAAGGGGCCCTTTTTCTGA

## Sheet: Primers for 3' RACE
Gene	Reaction	Forward Primer	Reverse Primer	ABI File Name
MKKS	Reverse transcription		CTAATACGACTCACTATAGGGCAAGCAGTGGTATCAACGCAGAGTTTTTTTTTTTTTTTTTTTTTTTTT
MKKS	First round PCR	GCTGGTGCGCAGGTACACTGATGCTGA	CTAATACGACTCACTATAGGGCAAGCAGTGGTATCAACGC
MKKS	Nested PCR	GCAGCCCTGTTTTCCAAATACC	GCAAGCAGTGGTATCAACGC	MKKS__(Z210301-1233)FM__A10_2103009281G.ab1

## Sheet: Primers for AKT1-N1 cloning
Gene	Isoform	PCR product	Forward Primer	Reverse Primer	ABI File Name
AKT1	AKT1-N1	AKT1-N1_Fragment1	TGTAGGTACCGGTTGGAGAAAGACTCGCCG	CTCAGGAGTCTCCACATGGAAG	A1__(Z220101-9483)F2-R__A09_2213020627J.ab1, A1__BGH__E08_2213020627J.ab1, A1__T7__A08_2213020627J.ab1, A1__(Z220101-9484)F3-F__E09_2213020627J.ab1
AKT1	AKT1-N1	AKT1-N1_Fragment2	TGCCAGCTGATGAAGACGGA	TCGTACACGTGCTGCCACA
AKT1	AKT1-N1	AKT1-N1_Fragment3	TCAGGGCTGCTCAAGAAGGAC	TGTATCTAGACGTCGAAAAGGTCAAGTGCTAC
AKT1	AKT1-N1	AKT1-N1-qPCR	GGTTGGAGAAAGACTCGCCG	CCACAGCCTAACTTTTCGTCC
